# Supplementary material for: Beam search decoder for enhancing sequence decoding speed in single-molecule peptide sequencing data
Source: PLoS Comput Biol. 2023 Nov 7;19(11):e1011345. doi: 10.1371/journal.pcbi.1011345 (PMC10656014; doi:10.1371/journal.pcbi.1011345)
Supplement: S1 Table — The values of accuracy and runtime of Probeam for different values of NB on twenty thousand proteins dataset. (CSV) [file pcbi.1011345.s001.csv]

N beam	Microsecs per read	Accuracy	Accuracy std
30	1412.71	0.012518891486418016	8.331725656106897e-05
10	496.224	0.011844403903257857	7.097193646822185e-05
15	729.55	0.01216961264089628	8.299330901585153e-05
20	971.884	0.012356903255963633	9.383641568746156e-05
40	1893.15	0.01260752076561498	8.611429803794123e-05
8	409.042	0.011573469263848479	7.159967661952574e-05
9	443.418	0.011735512572456698	6.432530603915241e-05
13	640.438	0.012044273936089967	7.690744710449641e-05
17	826.823	0.01226235091092531	8.718191414175356e-05
25	1205.54	0.012471090306889053	8.855377349674418e-05
50	2408.85	0.012632834455096456	8.304496604748909e-05
60	2927.74	0.012662221240293144	7.505526743669625e-05
90	9029.59	0.012689536425261851	7.650496074287366e-05
