# Supplementary material for: Beam search decoder for enhancing sequence decoding speed in single-molecule peptide sequencing data
Source: PLoS Comput Biol. 2023 Nov 7;19(11):e1011345. doi: 10.1371/journal.pcbi.1011345 (PMC10656014; doi:10.1371/journal.pcbi.1011345)
Supplement: S2 Table — The values of accuracy and runtime for different parameters of Whatprot on a twenty thousand proteins dataset. (CSV) [file pcbi.1011345.s002.csv]

K	H	Acc	Acc std	t
25	10	0.011855713454798446	4.9566681307861974e-05	0.004127756508879268
75	25	0.012369970152973957	5.0262737779908165e-05	0.006671762528501588
200	50	0.012527957576064088	7.497741586009859e-05	0.011003049927519496
500	20	0.01231202970898382	6.215873813510492e-05	0.010679636177149504
10000	1000	0.012716674330823107	5.9627944278411835e-05	0.13475301875602422
200	25	0.012397415828118968	5.315322686511887e-05	0.008458545163972908
1000	50	0.012550030963309578	7.921849634618858e-05	0.01714952668117361
500	30	0.012470976065665162	7.09645649228951e-05	0.01172362647549595
75	75	0.012565901701707377	5.7627627690648694e-05	0.01193277365591223
200	15	0.012202436649292195	4.870218612432403e-05	0.007397836101904226
100	25	0.01237644613610915	5.737573614862887e-05	0.007080396436366238
100	15	0.012229998771166694	6.483967070708012e-05	0.005978920479618179
50	10	0.011967264005035907	6.002248385825578e-05	0.004680278038895521
1000	100	0.012627082543235408	7.550716256778965e-05	0.022415937253677423
100	5	0.011528731342682086	6.871595342171889e-05	0.005029886687548857
100	50	0.012536600492576058	7.73348064004452e-05	0.009750400350421818
75	10	0.01198671872311213	5.365795335531564e-05	0.005060570281150624
50	50	0.012493019169480753	7.17387672582674e-05	0.008824764153756246
100	100	0.012577271675897918	6.88355124656543e-05	0.014931959402244564
25	25	0.012251697971156997	6.306027903293021e-05	0.005672713394635467
50	25	0.012364674218223775	6.278906811883478e-05	0.006219239155301268
75	50	0.012498031939643578	6.23986457102512e-05	0.009289842863137079
500	100	0.012618285378295981	7.457561933149468e-05	0.01899693923022128
